# Supplementary material for: Development of Intracorporeal Differentiation of Stem Cells to Induce One-Step Mastoid Bone Reconstruction during Otitis Media Surgeries
Source: Polymers (Basel). 2022 Feb 23;14(5):877. doi: 10.3390/polym14050877 (PMC8912861; doi:10.3390/polym14050877)
Supplement: Supplementary file 1 [file polymers-14-00877-s001.zip]

Archive with 1 entries (1 files):
- polymers-1578589-supplementary.pdf
